# Supplementary material for: Characterization of the mitochondrial genome of the pathogenic fungus Scytalidium auriculariicola (Leotiomycetes) and insights into its phylogenetics
Source: Sci Rep. 2019 Nov 25;9:17447. doi: 10.1038/s41598-019-53941-5 (PMC6877775; doi:10.1038/s41598-019-53941-5)
Supplement: Supplementary file 3 — Supplementary information [file 41598_2019_53941_MOESM3_ESM.xlsx]

## Sheet: Title page
Scientific Reports
Characterization of the mitochondrial genome of the pathogenic fungus Scytalidium auriculariicola (Leotiomycetes) and insights into its phylogenetics
Cheng Chen1#2, Qiang Li3#, Rongtao Fu1, Jian Wang1 , Chuan Xiong4,Zhonghan Fan1, Rongping Hu1, Hong Zhang1, Daihua Lu1*
1. Institute of plant protection, Sichuan Academy of Agricultural Sciences, Chengdu, 610066, Sichuan, P.R. China
2. Key Laboratory of Integrated Pest Management on Crops in Southwest, Ministry of Agriculture, Chengdu, 610066, Sichuan, P.R. China
3. College of Pharmacy and Biological Engineering, Chengdu University, Chengdu, 610106, Sichuan, P.R. China
4. Biotechnology and Nuclear Technology Research Institute, Sichuan Academy of Agricultural Sciences, Chengdu 610061, Sichuan, P.R.China
*Corresponding author:
Daihua Lu
Phone: +86-028-84504096;
E-mail: Daihualu@126.com
*Present address: Sichuan Academy of Agricultural Sciences, 20 # Jingjusi Rd, Chengdu, 610066, Sichuan, P.R. China.
#Cheng Chen and Qiang Li contributed equally to this work

## Sheet: TableS1
Table S1 Gene features and organization of the Scytalidium auriculariicola mitogenome
Start	Stop	Gene	Length	Strand	Intergenic nucleotides (bp)	Host gene of intron	Intron types	Notes
1	7312	cox1	7312	+	1223
1	383	exon1	383	+
1637	1741	exon2	105	+
3048	3528	exon3	481	+
4665	4904	exon4	240	+
6821	7312	exon5	492	+
384	1636	intron1	1253	+		cox1
385	1278	orf297	894	+	.		intronic ORFs	LAGLIDADG endonuclease
1742	3047	intron2	1306	+		cox1
1743	2900	orf385	1158	+			intronic ORFs	LAGLIDADG endonuclease
3529	4664	intron3	1136	+		cox1
3529	4575	orf348	1047	+			intronic ORFs	LAGLIDADG endonuclease
4905	6820	intron4	1916	+		cox1
4905	5789	orf294	885	+			intronic ORFs	LAGLIDADG endonuclease
6230	6706	orf158	477	+			intronic ORFs	hypothetical protein
7582	7654	trnC(gca)	73	+	269
7819	8010	atp9	192	+	164
8120	8710	orf196	591	+	109		free-standing ORFs	GIY-YIG endonuclease
8688	9044	orf118	357	+	-23		free-standing ORFs	GIY-YIG endonuclease
9165	9235	trnR(tct)	71	+	120
9483	10565	nad1	1083	+	247
10702	12168	nad4	1467	+	136
12308	12454	atp8	147	+	139
12642	17545	atp6	4904	+	187
12642	12979	exon1	338	+
14359	14586	exon2	228	+
17338	17545	exon3	208	+
12980	14358	intron1	1379	+		atp6
12981	14051	orf356	1071	+			intronic ORFs	LAGLIDADG endonuclease
14587	17337	intron2	2751	+		atp6
15575	16525	orf316	951	+			intronic ORFs	GIY-YIG endonuclease
16578	17222	orf214	645	+			intronic ORFs	GIY-YIG endonuclease
17903	18160	rnpB	258	+	357
18356	23755	rns	5400	+	195
18356	19256	exon1	901	+
21828	22089	exon2	262	+
23391	23755	exon3	365	+
19257	21827	intron1	2571	+		rns
20089	21465	orf458	1377	+			intronic ORFs	LAGLIDADG endonuclease
22090	23390	intron2	1301	+		rns
22210	23334	orf374	1125	+			intronic ORFs	LAGLIDADG endonuclease
24778	24862	trnY(gta)	85	+	1022
24886	24956	trnN(gtt)	71	+	23
24975	25047	trnR(acg)	73	+	18
25192	25872	nad6	681	+	144
25890	25962	trnV(tac)	73	+	17
26103	26175	trnK(ttt)	73	+	140
26272	26342	trnG(tcc)	71	+	96
26351	26423	trnD(gtc)	73	+	8
26768	26849	trnS(gct)	82	+	344
26883	26953	trnW(tca)	71	+	33
27213	27284	trnI(gat)	72	+	259
27412	30272	cox3	2861	+	127
27412	27628	exon1	217	+
28879	30272	exon2	1394	+
27629	28878	intron1	1250	+		cox3
27631	28587	orf318	957	+			intronic ORFs	LAGLIDADG endonuclease
30626	31819	orf397	1194	+	353		free-standing ORFs	LAGLIDADG endonuclease
32264	32349	trnS(tga)	86	+	444
32373	32445	trnP(tgg)	73	+	23
32631	47210	rnl	14580	+	185
32631	32996	exon1	366	+
34952	35054	exon2	103	+
36290	36358	exon3	69	+
39081	40222	exon4	1142	+
42248	42980	exon5	733	+
45211	45350	exon6	140	+
46916	47210	exon7	295	+
32997	34951	intron1	1955	+		rnl
33989	34702	orf237	714	+			intronic ORFs	LAGLIDADG endonuclease
35055	36289	intron2	1235	+		rnl
35455	35835	orf126	381	+			intronic ORFs	GIY-YIG endonuclease
36359	39080	intron3	2722	+		rnl
37034	37759	orf241	726	+			intronic ORFs	GIY-YIG endonuclease
38207	38944	orf245	738	+			intronic ORFs	GIY-YIG endonuclease
40223	42247	intron4	2025	+		rnl
40535	41776	orf413	1242	+			intronic ORFs	GIY-YIG endonuclease
42981	45210	intron5	2230	+		rnl
43468	45000	rps3	1533	+
45351	46915	intron6	1565	+		rnl
45735	46835	orf366	1101	+			intronic ORFs	LAGLIDADG endonuclease
49197	49268	trnT(tgt)	72	+	1986
49289	49361	trnE(ttc)	73	+	20
49382	49452	trnM(cat)	71	+	20
49490	49562	trnM(cat)	73	+	37
49572	49653	trnL(taa)	82	+	9
49979	50302	orf107	324	+	325		free-standing ORFs	GIY-YIG endonuclease
50754	50825	trnR(tcg)	72	+	451
52206	52276	trnI(tat)	71	+	1380
52436	52508	trnA(tgc)	73	+	159
53445	53517	trnF(gaa)	73	+	936
53523	53607	trnL(tag)	85	+	5
55499	55572	trnQ(ttg)	74	+	1891
57059	57130	trnH(gtg)	72	+	1486
57136	57209	trnH(gtg)	74	+	5
57260	57332	trnM(cat)	73	+	50
58504	65726	nad2	7223	+	1171
58504	58887	exon1	384	+
60278	60682	exon2	405	+
63448	63879	exon3	432	+
65244	65726	exon4	483	+
58888	60277	intron1	1390	+		nad2
58888	60165	orf425	1278	+			intronic ORFs	LAGLIDADG endonuclease
60683	63447	intron2	2765	+		nad2
61323	62036	orf237	714	+			intronic ORFs	LAGLIDADG endonuclease
62780	63142	orf120	363	+			intronic ORFs	LAGLIDADG endonuclease
63880	65243	intron3	1364	+		nad2
63880	65136	orf418	1257	+			intronic ORFs	LAGLIDADG endonuclease
65726	67069	orf447	1344	+	-1		free-standing ORFs	LAGLIDAGDG endonuclease
67104	67346	nad3	243	+	34
68807	70165	orf452	1359	+	1460		free-standing ORFs	LAGLIDADG endonuclease
70809	71717	orf302	909	+	643		free-standing ORFs	LAGLIDADG endonuclease
72675	73832	orf385	1158	+			intronic ORFs	LAGLIDADG endonuclease
74022	74855	orf277	834	+			intronic ORFs	LAGLIDADG endonuclease
71861	75610	cox2	3750	+	143
71861	72061	exon1	201	+
73983	74021	exon2	39	+
75218	75610	exon3	393	+
72062	73982	intron1	1921	+		cox2
74022	75217	intron2	1196	+		cox2
75730	75803	trnH(gtg)	74	+	119
76184	76705	orf173	522	+	380		free-standing ORFs	hypothetical protein
77174	77686	orf170	513	+	468		free-standing ORFs	hypothetical protein
77959	78030	trnN(gtt)	72	+	272
78144	79845	nad4L	789	+	113
78144	78382	exon1	239	+
79815	79845	exon2	31	+
78383	79814	intron1	1432	+		nad4L
79008	79427	orf139	420	+			intronic ORFs	LAGLIDADG endonuclease
79845	86211	nad5	6367	+	-1
79845	80092	exon1	248	+
82224	82545	exon2	322	+
83797	83943	exon3	147	+
84949	86211	exon4	1263	+
80093	82223	intron1	2131	+		nad5
80094	81629	orf511	1536	+			intronic ORFs	LAGLIDADG endonuclease
82546	83796	intron2	1251	+		nad5
82546	83511	orf321	966	+			intronic ORFs	hypothetical protein
83944	84948	intron3	1005	+		nad5
83944	84846	orf300	903	+			intronic ORFs	LAGLIDADG endonuclease
86801	95634	cob	8834	+	589
86801	87001	exon1	201	+
88596	88787	exon2	192	+
90109	90152	exon3	44	+
93854	94239	exon4	386	+
95276	95634	exon5	359	+
87002	88595	intron1	1594	+		cob
87204	88565	orf453	1362	+			intronic ORFs	hypothetical protein
88788	90108	intron2	1321	+		cob
89101	89736	orf211	636	+			intronic ORFs	GIY-YIG endonuclease
90153	93853	intron3	3701	+		cob
91644	93080	orf478	1437	+			intronic ORFs	GIY-YIG endonuclease
93425	93784	orf119	360	+			intronic ORFs	LAGLIDADG endonuclease
94240	95275	intron4	1036	+		cob
94639	95211	orf190	573	+			intronic ORFs	LAGLIDADG endonuclease

## Sheet: TableS2
Table S2 Base mismatches of tRNAs in Scytalidium auriculariicola mitogenome
tRNA	Location	Base mismatches in acceptor stem	Base mismatches in D arm	Base mismatches in TψC arm	Base mismatches in Anticodon arm
trnA	26272-26342	G-U			G-U
trnC	7583-7653			G-U
trnD	26351-26423			G-U
trnE	49289-49361	G-U
trnF	53445-53517				G-U
trnG	26272-26342	G-U	G-U	G-U
trnH	57060-57132	G-U	G-U
trnH	57137-57209	G-U	G-U
trnH	75731-75803	G-U*2	G-U
trnI	27213-27284				G-U
trnI	52206-52276			G-U	G-U
trnK	26103-26175	G-U
trnL1	53523-53607	G-U
trnL2	49572-49653	G-U*2
trnM	49382-49452	G-U
trnM	49490-49562			G-U
trnM	57260-57332	G-U*2
trnN	24886-24956	G-U*2			G-U
trnN	77958-78031	G-U		G-U
trnP	32373-32445
trnQ	55499-55572	G-U			G-U
trnR	9165-9235				G-U
trnR	23795-23861	G-U			G-U
trnR	24975-25047	G-U		G-U
trnS1	26768-26849			G-U
trnS2	32264-32349
trnT	49197-49268	G-U	G-U
trnV	25890-25962	G-U*2
trnW	26883-26953				G-U
trnY	24778-24862

## Sheet: TableS3
Table S3 Anticodon of tRNAs in Scytalidium auriculariicola mitogenome
Gene	Anticodon	encoded amino acid
trnR(tct)	TCT	Argnine
trnR(acg)	ACG
trnR(tcg)	TCG
trnS(gct)	GCT	Serine
trnS(tga)	TGA
trnI(gat)	GAT	Isoleucine
trnI(tat)	TAT
trnL(taa)	TAA	Leucine
trnL(tag)	TAG
trnN(gtt)	GTT	Asparagine
trnN(gtt)
trnM(cat)	CAT	Methionine
trnM(cat)
trnM(cat)
trnH(gtg)	GTG	Histidine
trnH(gtg)
trnH(gtg)
trnC(gca)	GCA	Cysteine
trnY(gta)	GTA	Tyrosine
trnV(tac)	TAC	Valine
trnK(ttt)	TTT	Lysine
trnG(tcc)	TCC	Glycine
trnD(gtc)	GTC	Aspartic acid
trnW(tca)	TCA	Tryptophane
trnP(tgg)	TGG	Proline
trnT(tgt)	TGT	Threonine
trnE(ttc)	TTC	Glutamic acid
trnA(tgc)	TGC	Alanine
trnF(gaa)	GAA	Phenylalanine
trnQ(ttg)	TTG	Glutamine

## Sheet: TableS4
Table S4 Codon usage of typical genes in Scytalidium auriculariicola mitogenome																													Table S6 Codon usage analysis of Scytalidium auriculariicola mitogenome																Table S6 Codon usage analysis of Scytalidium auriculariicola mitogenome
Gene	start codon	stop codon
cox1	TTG	TAA
atp9	ATG	TAG
nad1	ATG	TAA
nad4	TTG	TAA
atp8	ATG	TAA
atp6	ATG	TAA
nad6	ATG	TAA
cox3	ATG	TAG
rps3	ATG	TAG
nad2	ATG	TAA
nad3	ATG	TAG
cox2	ATG	TAG
nad4L	ATG	TAA
nad5	ATG	TAA
cob	ATG	TAA

## Sheet: TableS5
Table S5 Codon usage analysis of the Scytalidium auriculariicola mitogenome
AmAcid	Codon	Number	Frequency
Ala	GCG	64	0.00214391
	GCA	193	0.00646523
	GCT	300	0.0100496
	GCC	87	0.00291438
Cys	TGT	406	0.0136004
	TGC	201	0.00673322
Asp	GAT	608	0.0203671
	GAC	141	0.0047233
Glu	GAG	278	0.00931261
	GAA	686	0.02298
Phe	TTT	1586	0.0531288
	TTC	466	0.0156103
Gly	GGG	128	0.00428782
	GGA	301	0.0100831
	GGT	413	0.0138349
	GGC	89	0.00298137
His	CAT	370	0.0123945
	CAC	138	0.00462281
Ile	ATA	1695	0.0567801
	ATT	1484	0.0497119
	ATC	401	0.0134329
Lys	AAG	814	0.0272679
	AAA	1950	0.0653223
Leu	TTG	495	0.0165818
	TTA	1859	0.0622739
	CTG	242	0.00810666
	CTA	537	0.0179887
	CTT	611	0.0204676
	CTC	199	0.00666622
Met	ATG	559	0.0187257
Asn	AAT	1595	0.0534303
	AAC	448	0.0150074
Pro	CCG	66	0.00221091
	CCA	131	0.00438832
	CCT	259	0.00867614
	CCC	67	0.00224441
Gln	CAG	249	0.00834115
	CAA	498	0.0166823
Arg	AGG	346	0.0115905
	AGA	697	0.0233485
	CGG	80	0.00267989
	CGA	138	0.00462281
	CGT	125	0.00418732
	CGC	46	0.00154094
Ser	AGT	621	0.0208026
	AGC	281	0.0094131
	TCG	138	0.00462281
	TCA	430	0.0144044
	TCT	526	0.0176203
	TCC	191	0.00639823
Thr	ACG	156	0.00522578
	ACA	449	0.0150409
	ACT	486	0.0162803
	ACC	216	0.0072357
Val	GTG	234	0.00783867
	GTA	650	0.0217741
	GTT	561	0.0187927
	GTC	136	0.00455581
Trp	TGG	248	0.00830765
	TGA	492	0.0164813
Tyr	TAT	1500	0.0502479
	TAC	491	0.0164478

## Sheet: TableS6
Table S6 Local BLAST analysis of the Scytalidium auriculariicola mitogenome against itself
Species	Identitie (%)	Aligned length (bp)	Mismatched bases (bp)	Gaps (bp)	from	to	from	to	evalue
S. auriculariicola	80.492	610	71	26	75860	76456	58202	58776	2.16e-118
S. auriculariicola	80.492	610	71	26	58202	58776	75860	76456	2.16e-118
S. auriculariicola	93.143	175	10	2	75725	75897	57131	57305	8.34e-68
S. auriculariicola	93.143	175	10	2	57131	57305	75725	75897	8.34e-68
S. auriculariicola	85.776	232	29	4	68966	69195	22159	22388	6.49e-64
S. auriculariicola	85.776	232	29	4	22159	22388	68966	69195	6.49e-64
S. auriculariicola	82.657	271	32	8	68924	69182	60713	60980	6.54e-59
S. auriculariicola	82.657	271	32	8	60713	60980	68924	69182	6.54e-59
S. auriculariicola	84.656	189	24	5	81893	82077	21487	21674	3.99e-46
S. auriculariicola	84.656	189	24	5	21487	21674	81893	82077	3.99e-46
S. auriculariicola	92	125	9	1	75677	75801	57007	57130	2.4e-43
S. auriculariicola	92	125	9	1	57007	57130	75677	75801	2.4e-43
S. auriculariicola	100	79	0	0	14785	14863	14708	14786	5.24e-35
S. auriculariicola	100	79	0	0	14708	14786	14785	14863	5.24e-35
S. auriculariicola	100	77	0	0	57131	57207	57054	57130	6.77e-34
S. auriculariicola	100	77	0	0	57054	57130	57131	57207	6.77e-34
S. auriculariicola	100	77	0	0	67333	67409	67256	67332	6.77e-34
S. auriculariicola	100	77	0	0	67256	67332	67333	67409	6.77e-34
S. auriculariicola	79.227	207	37	5	58918	59121	22117	22320	8.76e-33
S. auriculariicola	79.227	207	37	5	22117	22320	58918	59121	8.76e-33
S. auriculariicola	83.333	138	18	4	67333	67466	68382	68518	8.82e-28
S. auriculariicola	94.667	75	3	1	61185	61258	25052	25126	1.48e-25
S. auriculariicola	94.667	75	3	1	25052	25126	61185	61258	1.48e-25
S. auriculariicola	95.455	66	3	0	65975	66040	14823	14888	8.89e-23
S. auriculariicola	95.455	66	3	0	14823	14888	65975	66040	8.89e-23
S. auriculariicola	74.812	266	43	16	68935	69194	63921	64168	1.49e-20
S. auriculariicola	74.812	266	43	16	63921	64168	68935	69194	1.49e-20
S. auriculariicola	78.986	138	21	7	68994	69127	58988	59121	3.22e-17
S. auriculariicola	78.986	138	21	7	58988	59121	68994	69127	3.22e-17
S. auriculariicola	97.5	40	1	0	65975	66014	14746	14785	1.17e-11
S. auriculariicola	97.5	40	1	0	14746	14785	65975	66014	1.17e-11
S. auriculariicola	94.872	39	2	0	61448	61486	61080	61118	1.95e-09
S. auriculariicola	94.872	39	2	0	61080	61118	61448	61486	1.95e-09

## Sheet: TableS7
Table S7 Tandem repeats detected in the mitogenomes of Scytalidium auriculariicola using the online program Tandem Repeats Finder with default parameters
Indices	Period Size	Copy Number	Consensus Size	Percent Matches	Percent Indels	Score	A	C	G	T	Entropy (0-2)	Repeat motif
9347--9426	26	3	26	71	10	81	35	10	5	50	1.58	TATTTAGTAATCATATTAAATATTAT
14708--14863	77	2	77	100	0	312	38	11	19	30	1.87	GTATAGTAATATCATTAAAGATTCTAGTAATAGAAATGGGTGATCGCGGATCTAAGTCAGCAATA
15639--15707	24	2.9	24	82	8	70	47	8	7	36	1.62	ATCCTATAAATTATAAGGTAAATA
15650--15708	24	2.5	24	82	0	73	49	6	8	35	1.6	TATAATGTAATTAAACCTATAAAA
17766--17844	38	2.1	38	92	4	133	35	5	6	53	1.48	ATTTTTTTAATATTTATATAATAAATACCTATGTATGT
27078--27110	7	4.7	7	96	0	57	12	15	24	48	1.78	GCTTTAG
34793--34831	10	3.9	10	93	6	62	74	10	0	15	1.07	AAAACATAAT
34790--34831	21	2.1	21	86	8	61	76	9	0	14	1.02	AAAAAAACATAATAAAAACAT
46825--46880	25	2.2	25	90	0	85	53	1	10	33	1.46	AAGATAAATAATTTAATTATAAATG
46831--46891	25	2.5	24	84	5	79	49	1	9	39	1.46	AATAGTTTAATTATAAATGAAGAT
55940--55977	20	1.9	20	89	10	60	21	13	10	55	1.67	TTTGCTGTCAATATTATTCT
57054--57207	77	2	77	100	0	308	23	18	28	29	1.97	ATTATGGAGGATGTAGTTCAATAGGTAGAGCAACTGTATGTGGCACAGTCCGTTCCCTGTTCAAG
57671--57701	8	3.9	8	100	0	62	0	38	25	35	1.56	GCTTCGCT
58018--58072	7	7.9	7	100	0	110	58	12	14	14	1.64	TAAAGAC
58357--58388	7	4.6	7	100	0	64	28	12	0	59	1.34	ATTTCAT
61999--62049	23	2.2	23	96	0	93	39	13	11	35	1.82	TTTCCGAAGAATTAAAAGCTAAT
66158--66190	12	2.8	12	95	0	57	45	18	6	30	1.73	TCTAAACTAGAA
67256--67409	77	2	77	100	0	308	24	10	15	49	1.76	TTATCCTTATGTAGTTAGTGCTTACACTAACGGGTTGTATGGTTTAATAGTATTTTTAATTTTCT
68238--68262	7	3.6	7	100	0	50	28	0	60	12	1.32	GAGGTAG
76926--77024	6	16.5	6	83	0	108	47	3	19	30	1.64	ATAATG
76937--77030	18	5.2	18	92	0	143	44	4	22	28	1.71	GATAATGATAATGATAGC
77101--77144	21	2.1	21	95	0	79	45	11	25	18	1.82	TGATAATCCAGAAGCAGAAGA
77513--77554	18	2.3	18	100	0	84	54	21	7	16	1.65	GAATCACCAAATAATAAC

## Sheet: TableS8
Table S8 Distribution of repeat loci in the mitogenome of Scytalidium auriculariicola searched by REPuter
1st repeat length	Starting position	Match direction	2nd repeat length	Starting position	E-value
85	57130	F	85	75724	1.76e-42
79	14707	F	79	14784	7.22e-39
77	57053	F	77	57130	1.16e-37
77	57053	F	77	75724	1.16e-37
77	67255	F	77	67332	1.16e-37
63	21585	F	63	81988	3.1e-29
49	58684	F	49	76364	8.33e-21
49	60813	F	49	69024	8.33e-21
48	58017	F	48	58024	3.33e-20
41	58017	F	41	58031	5.46e-16
39	58538	F	39	76218	8.73e-15
38	22286	F	38	69093	3.49e-14
38	25051	F	38	61184	3.49e-14
35	22285	F	35	59086	2.23e-12
34	58017	F	34	58038	8.94e-12
34	59087	F	34	69093	8.94e-12
33	22344	F	33	69151	3.58e-11
32	14753	F	32	65982	1.43e-10
32	14830	F	32	65982	1.43e-10
32	22249	F	32	69056	1.43e-10
31	58578	F	31	76258	5.72e-10
30	63973	F	30	68987	2.29e-09
30	67255	F	30	68381	2.29e-09
30	67332	F	30	68381	2.29e-09
29	67427	F	29	68479	9.15e-09
29	76942	R	29	76942	9.15e-09
28	60740	F	28	68951	3.66e-08
28	61090	F	28	61458	3.66e-08
27	23359	F	27	65212	1.46e-07
27	55832	F	27	68720	1.46e-07
27	55897	F	27	68788	1.46e-07
27	58017	F	27	58045	1.46e-07
27	58928	F	27	70336	1.46e-07
26	14862	F	26	22285	5.86e-07
26	14862	F	26	59086	5.86e-07
26	19333	P	26	19333	5.86e-07
26	22116	F	26	65845	5.86e-07
26	37660	F	26	38854	5.86e-07
26	64069	F	26	69092	5.86e-07
26	66994	F	26	71630	5.86e-07
26	96650	R	26	96650	5.86e-07
25	14258	F	25	87122	2.34e-06
25	14857	F	25	60885	2.34e-06
25	14863	F	25	64070	2.34e-06
25	14863	F	25	69093	2.34e-06
25	22286	F	25	64070	2.34e-06
25	28730	F	25	87123	2.34e-06
25	58356	F	25	58363	2.34e-06
25	59087	F	25	64070	2.34e-06
24	14259	F	24	28730	9.37e-06
F: forward (direct) repeat; P: palindromic repeat; R: reverse repeat

## Sheet: TableS9
Table S9 Species and GenBank accession numbers used for phylogenetic analysis in this study
ID	Species	GenBank accession number
Cva	Cairneyella variabilis	NC_029759
Mbr	Marssonina brunnea f. sp. multigermtubi	NC_015991
Rag	Rhynchosporium agropyri	NC_023125
Rco	Rhynchosporium commune	NC_023126
Rse	Rhynchosporium secalis	NC_023128
Ror	Rhynchosporium orthosporum	NC_023127
Psu	Phialocephala subalpina	NC_015789
Glo	Glarea lozoyensis	NC_031375
Sbo	Sclerotinia borealis	NC_025200
Bci	Botrytis cinerea	Broad Institute
Ssc	Sclerotinia sclerotiorum 1980 UF-70	NC_035155
Sau	Scytalidium auriculariicola	MK111108
Pde	Pseudogymnoascus destructans	NC_033907
Ppa	Pseudogymnoascus pannorum	NC_027422
Psp.1	Pseudogymnoascus_sp._04NY16	CM004376
Psp.2	Pseudogymnoascus_sp._BL308	CM004375
Bco	Bipolaris_cookei	MF784482
Pno	Phaeosphaeria_nodorum	NC_009746
Sba	Shiraia_bambusicola	NC_026869
Dpi	Didymella_pinodes	NC_029396
Pch	Pithomyces_chartarum	NC_035636
Pmo	Pseudocercospora_mori	NC_037198
Ztr	Zymoseptoria_tritici	NC_010222
Zce	Zasmidium_cellare	NC_030334
Cba	Cladophialophora_bantiana	NC_030600
Ede	Exophiala_dermatitidis	NW_008751656
Afl	Aspergillus_flavus	NC_026920
Pdi	Penicillium_digitatum	NC_015080
Tma	Talaromyces_marneffei	NC_005256
Aun	Arthroderma_uncinatum	NC_012828
Efl	Epidermophyton_floccosum	NC_007394
Nna	Nannizzia_nana	NC_012830
Tme	Trichophyton_mentagrophytes	NC_012826
Mca	Microsporum_canis	NC_012832
Pbr	Paracoccidioides_brasiliensis	NC_007935
Aim	Acremonium_implicatum	NC_026534
Afu	Acremonium_fuci	NC_029851
Ach	Acremonium_chrysogenum	NC_023268

[truncated: 1 more sheets: TableS10]
